# Supplementary material for: Ex Vivo Colonic Fermentation of NUTRIOSE® Exerts Immuno-Modulatory Properties and Strong Anti-Inflammatory Effects
Source: Nutrients. 2023 Sep 30;15(19):4229. doi: 10.3390/nu15194229 (PMC10574048; doi:10.3390/nu15194229)
Supplement: Supplementary file 1 [file nutrients-15-04229-s001.zip]

Archive with 1 entries (1 files):
- nutrients-2550171-supplementary.pdf
